# Supplementary material for: SLPI facilitates cell migration by regulating lamellipodia/ruffles and desmosomes, in which Galectin4 plays an important role
Source: Cell Adh Migr. 2020 Oct 4;14(1):195–203. doi: 10.1080/19336918.2020.1829264 (PMC7553583; doi:10.1080/19336918.2020.1829264)
Supplement: Supplemental Material [file KCAM_A_1829264_SM5490.zip]

Archive with 9 entries (9 files):
- SupplVideoS1A_wt.mp4
- SupplVideoS1B_delta.mp4
- SupplVideoS2A_wt.avi
- SupplVideoS2B_delta.avi
- suppl_FigS1.TIF
- suppl_figS2.TIF
- suppl_figS3.TIF
- Suppl_legends_rev.docx
- suppl_table.docx
